# Supplementary material for: Genome-Wide SNP and Indel Discovery in Abaca (Musa textilis Née) and among Other Musa spp. for Abaca Genetic Resources Management
Source: Curr Issues Mol Biol. 2023 Jul 12;45(7):5776–97. doi: 10.3390/cimb45070365 (PMC10377871; doi:10.3390/cimb45070365)
Supplement: Supplementary file 1 [file cimb-45-00365-s001.zip]

Archive with 12 entries (12 files):
- Figure S1.jpeg
- Figure S2.jpeg
- Figure S3.jpeg
- Figure S4.jpeg
- Figure S5.eps
- Figure S6.jpg
- List of Supplementary Materials.pdf
- Table S1.xlsx
- Table S2.xlsx
- Table S3.xlsx
- Table S4.xlsx
- Table S5.xlsx
