# Supplementary material for: Genome-Wide SNP and Indel Discovery in Abaca (Musa textilis Née) and among Other Musa spp. for Abaca Genetic Resources Management
Source: Curr Issues Mol Biol. 2023 Jul 12;45(7):5776–97. doi: 10.3390/cimb45070365 (PMC10377871; doi:10.3390/cimb45070365)
Supplement: Supplementary file 1 [file cimb-45-00365-s001.zip › Table S1.xlsx]

## Sheet: Sheet1
Table S1. DNA quality and quality assessment by spectrophotometry.
Sample	A260/280	A260/230	Concentration (ng/ul)
Abuab	2.715	0.448	441.6
Inosa	2.774	0.45	359.1
Tangongon	2.664	0.44	266.5
Kutay	2.583	0.45	420.05
T.puti	2.465	0.513	414.3
Samoro	2.589	0.47	388.15
Soccoro	2.737	0.447	362.95
Luno	2.581	0.47	495.25
‘Luno Green’	2.161	0.738	641.35
Hagbayanon	2.743	0.441	425.4
Laylay	3.056	0.373	321.8
