# Supplementary material for: Genome-Wide SNP and Indel Discovery in Abaca (Musa textilis Née) and among Other Musa spp. for Abaca Genetic Resources Management
Source: Curr Issues Mol Biol. 2023 Jul 12;45(7):5776–97. doi: 10.3390/cimb45070365 (PMC10377871; doi:10.3390/cimb45070365)
Supplement: Supplementary file 1 [file cimb-45-00365-s001.zip › Table S2.xlsx]

## Sheet: Sheet1
Table S2. Raw sequencing and mapping statistics generated for M. textilis varieties/ accessions and Musa accessions.
Variety/Acession		Abuab	Hagbayanon	Ihalas	Inosa	Kutay	Laylay	Luno	LunoGreen	Samoro	Socorro	Tangongon	Tputi
Species		M. textilis	M. textilis	M. textilis	M. textilis	M. textilis	M. textilis	M. textilis	M. textilis	M. textilis	M. textilis	M. textilis	M. textilis
Abuab Genome	No. of sequences	37019179	79363377		70548966	46135393	83388873	52624928	39359399	38761803	41856820	74826344	82957223
	No. of sequences after trimming	35082441	61661516	163524644	56459532	30279963	64503807	40296491	29345921	36765274	33271588	57336551	64721787
	Percent of sequences remaining	0.947683	0.776952	N/A	0.800289	0.656328	0.77353	0.76573	0.745589	0.948492	0.79489	0.766262	0.780183
	Number of reads	71095208	139628962	333096773	114740843	62042984	131573346	82123703	59658413	74804417	67934708	117211892	132491638
PILON+markdup	No. of mapped reads	71045115	125952660	332544588	115290482	62285829	131116607	81361078	59921132	74946997	67826248	116390203	129236373
	% mapped reads	0.9885	0.9869	0.9853	0.9921	0.9841	0.9775	0.9761	0.9936	0.9869	0.9814	0.9738	0.9552
	Mean coverage (x)	24.2954	44.4269	113.572	41.0255	21.5118	45.809	28.6903	21.3858	25.3143	23.797	40.3665	44.565
	number of duplicated reads (flagged)	16736239	13982823	12713621	14456498	5490326	15756412	8762510	5629224	17346819	7012121	11948556	15963337
	% duplicates (flagged)	0.235406	0.100143	0.038168	0.125993	0.0884923	0.119754	0.106699	0.0943576	0.231896	0.103219	0.10194	0.120486
	General error rate	0.0201	0.0244	0.0238	0.0212	0.0279	0.0262	0.0234	0.0202	0.0241	0.0248	0.0281	0.0284
	Mean mapping quality	36.9441	37.0074	35.3711	37.6913	36.6007	36.3723	37.2503	38.3617	35.7875	36.7509	36.3235	36.2214
														0
Variety/Acession		SRR9696635	SRR8989639	SRR9850642	SRR8989640	SRR9734080	SRR9850641	SRR8989629	SRR8989632	SRR8989638	SRR6147592	SRR8989633	SRR9734079	SRR9850640
Species		M. textilis	M. textilis	M. textilis	M. troglodytarum	M. troglodytarum	M. troglodytarum	M. acuminata	M. acuminata	M. acuminata	M. balbisiana	M. balbisiana	M. balbisiana	M. balbisiana
Abuab Genome	No. of sequences	42130950	56564689	194787032	174285988	109393490	20216282	174332240	66594447	79421041	81916521	76825859	89875994	79379420
	No. of sequences after trimming	37114687	52429233	186064132	166318902	98751174	18212168	166505310	61469584	73664526	59229766	71068800	78778433	71493478
	Percent of sequences remaining	0.880936	0.92689	0.955218	0.954287	0.902715	0.900866	0.955103	0.923044	0.927519	0.72305	0.925064	0.876524	0.900655
	Number of reads	77117219	106574723	186992109	167028559	100100070	18458592	166918764	124564348	149192412	119329938	143992064	79653921	71694590
PILON+markdup	No. of mapped reads	78229136	105881257	185317758	157165903	95911661	17693493	113405380	107927686	131327709	104709237	130134936	69332356	54499369
	% mapped reads	0.993	0.9821	0.985	0.9344	0.9407	0.941	0.6703	0.8231	0.8362	0.8526	0.8575	0.8206	0.7475
	Mean coverage (x)	40.9814	36.098	43.0371	36.2164	31.4974	5.804	23.0902	29.1566	35.9583	24.5319	35.8485	18.3947	11.003
	number of duplicated reads (flagged)	2236382	17128002	49433989	40910674	24264028	2019083	40103137	23212986	25235531	5647443	23881398	22512895	19460540
	% duplicates (flagged)	0.0289998	0.160714	0.264364	0.244932	0.242398	0.109384	0.240255	0.186353	0.169148	0.0473263	0.165852	0.282634	0.271437
	General error rate	0.0253	0.0218	0.0186	0.0245	0.0314	0.0315	0.0584	0.0691	0.0663	0.0626	0.0679	0.0677	0.058
	Mean mapping quality	36.6521	37.1267	27.478	25.3101	26.8352	26.7967	18.5155	23.8536	23.149	23.9625	23.7845	18.1035	17.9168
