# Supplementary material for: Genome-Wide SNP and Indel Discovery in Abaca (Musa textilis Née) and among Other Musa spp. for Abaca Genetic Resources Management
Source: Curr Issues Mol Biol. 2023 Jul 12;45(7):5776–97. doi: 10.3390/cimb45070365 (PMC10377871; doi:10.3390/cimb45070365)
Supplement: Supplementary file 1 [file cimb-45-00365-s001.zip › Table S3.xlsx]

## Sheet: Sheet1
Table S3. Summary of transitions and transversions found across three Musa acuminata accessions SRR8989629, SRR8989632 and SRR8989638.
MODEL	COUNT
AC	10348
AG	37953
AT	13435
CG	8692
CT	37918
GT	10359
Ts	75871
Tv	42834
Ts/Tv	1.77128
