# Supplementary material for: Genome-Wide SNP and Indel Discovery in Abaca (Musa textilis Née) and among Other Musa spp. for Abaca Genetic Resources Management
Source: Curr Issues Mol Biol. 2023 Jul 12;45(7):5776–97. doi: 10.3390/cimb45070365 (PMC10377871; doi:10.3390/cimb45070365)
Supplement: Supplementary file 1 [file cimb-45-00365-s001.zip › Table S4.xlsx]

## Sheet: Sheet1
Table S4. Pairwise genetic distances (Hamming distances) calculated among abaca varieties and accessions in terms of the genome-wide SNPs (below gray diagonal) and InDels (above gray diagonal)
	Abuab	Abuabref	Hagbayanon	Ihalas	Inosa	Kutaykutay	Laylay	LunoGreen	Luno	SRR8989639	SRR9696635	SRR9850642	Samoro	Socorro	Tangongon	Tputi
Abuab		0.044	0.126	0.139	0.046	0.119	0.127	0.051	0.13	0.134	0.212	0.134	0.154	0.145	0.112	0.112
Abuabref	0.008		0.13	0.136	0.038	0.123	0.128	0.046	0.132	0.14	0.216	0.134	0.16	0.149	0.115	0.114
Hagbayanon	0.203	0.207		0.134	0.122	0.138	0.128	0.124	0.11	0.139	0.199	0.147	0.161	0.146	0.127	0.128
Ihalas	0.272	0.276	0.164		0.139	0.142	0.124	0.139	0.143	0.135	0.179	0.139	0.142	0.136	0.13	0.129
Inosa	0.008	0.005	0.208	0.279		0.114	0.12	0.041	0.127	0.133	0.221	0.135	0.157	0.142	0.106	0.105
Kutaykutay	0.203	0.206	0.16	0.144	0.208		0.129	0.112	0.143	0.15	0.218	0.153	0.163	0.148	0.1	0.091
Laylay	0.236	0.24	0.14	0.125	0.242	0.124		0.121	0.135	0.139	0.202	0.145	0.152	0.137	0.12	0.118
LunoGreen	0.01	0.008	0.203	0.272	0.008	0.203	0.236		0.126	0.135	0.218	0.134	0.154	0.141	0.105	0.106
Luno	0.203	0.206	0.043	0.167	0.207	0.162	0.143	0.202		0.148	0.208	0.154	0.17	0.155	0.134	0.136
SRR8989639	0.255	0.26	0.148	0.151	0.262	0.166	0.146	0.255	0.151		0.169	0.126	0.162	0.155	0.139	0.139
SRR9696635	0.316	0.32	0.196	0.169	0.323	0.212	0.19	0.315	0.198	0.094		0.171	0.213	0.209	0.212	0.213
SRR9850642	0.242	0.247	0.152	0.143	0.249	0.162	0.147	0.242	0.153	0.074	0.087		0.167	0.163	0.145	0.146
Samoro	0.259	0.264	0.159	0.119	0.266	0.144	0.126	0.259	0.161	0.145	0.183	0.15		0.146	0.155	0.156
Socorro	0.244	0.249	0.151	0.122	0.25	0.136	0.12	0.244	0.154	0.143	0.186	0.147	0.062		0.138	0.139
Tangongon	0.197	0.2	0.151	0.143	0.202	0.076	0.127	0.197	0.153	0.165	0.211	0.163	0.144	0.137		0.088
Tputi	0.206	0.209	0.158	0.139	0.21	0.049	0.12	0.206	0.161	0.165	0.21	0.164	0.14	0.133	0.069
