# Supplementary material for: Genome-Wide SNP and Indel Discovery in Abaca (Musa textilis Née) and among Other Musa spp. for Abaca Genetic Resources Management
Source: Curr Issues Mol Biol. 2023 Jul 12;45(7):5776–97. doi: 10.3390/cimb45070365 (PMC10377871; doi:10.3390/cimb45070365)
Supplement: Supplementary file 1 [file cimb-45-00365-s001.zip › Table S5.xlsx]

## Sheet: Sheet1
Table S5. Pairwise genetic distances (Hamming distances) calculated among Musa accessions in terms of the genome-wide SNPs (below gray diagonal) and InDels (above gray diagonal)
	Abuab	Abuabref	Hagbayanon	Ihalas	Inosa	Kutaykutay	Laylay	LunoGreen	Luno	SRR6147592	SRR8989629	SRR8989632	SRR8989633	SRR8989638	SRR8989639	SRR8989640	SRR9696635	SRR9734079	SRR9734080	SRR9850640	SRR9850641	SRR9850642	Samoro	Socorro	Tangongon	Tputi
Abuab		0.014	0.154	0.201	0.016	0.189	0.188	0.02	0.159	0.085	0.074	0.074	0.086	0.081	0.166	0.176	0.233	0.101	0.211	0.098	0.216	0.146	0.183	0.191	0.181	0.177
Abuabref	0.005		0.164	0.217	0.01	0.198	0.199	0.015	0.168	0.092	0.083	0.081	0.088	0.09	0.172	0.187	0.246	0.109	0.222	0.103	0.233	0.151	0.192	0.205	0.192	0.191
Hagbayanon	0.335	0.357		0.143	0.162	0.149	0.133	0.155	0.097	0.161	0.167	0.161	0.166	0.163	0.132	0.141	0.172	0.183	0.162	0.167	0.165	0.123	0.162	0.16	0.135	0.127
Ihalas	0.417	0.444	0.114		0.219	0.142	0.126	0.211	0.17	0.194	0.204	0.196	0.206	0.194	0.141	0.118	0.146	0.203	0.134	0.192	0.133	0.138	0.141	0.127	0.139	0.136
Inosa	0.005	0.001	0.354	0.441		0.199	0.205	0.015	0.17	0.094	0.09	0.082	0.094	0.097	0.173	0.187	0.245	0.115	0.223	0.109	0.234	0.149	0.194	0.204	0.193	0.186
Kutaykutay	0.423	0.45	0.106	0.042	0.447		0.137	0.192	0.161	0.186	0.192	0.175	0.183	0.174	0.165	0.16	0.189	0.198	0.166	0.172	0.167	0.166	0.164	0.153	0.136	0.135
Laylay	0.396	0.422	0.101	0.049	0.419	0.047		0.195	0.155	0.191	0.197	0.174	0.192	0.179	0.153	0.137	0.159	0.205	0.136	0.189	0.149	0.146	0.164	0.136	0.142	0.133
LunoGreen	0.008	0.004	0.337	0.42	0.004	0.425	0.398		0.165	0.088	0.085	0.079	0.088	0.089	0.166	0.179	0.237	0.104	0.215	0.099	0.224	0.144	0.186	0.199	0.179	0.181
Luno	0.335	0.356	0.002	0.113	0.354	0.105	0.101	0.337		0.176	0.172	0.163	0.177	0.169	0.154	0.151	0.192	0.184	0.172	0.171	0.169	0.144	0.181	0.18	0.138	0.157
SRR6147592	0.458	0.487	0.13	0.039	0.484	0.043	0.057	0.461	0.129		0.056	0.056	0.057	0.061	0.173	0.17	0.231	0.068	0.196	0.059	0.209	0.147	0.18	0.189	0.177	0.18
SRR8989629	0.446	0.474	0.127	0.037	0.471	0.042	0.056	0.448	0.126	0.005		0.045	0.07	0.042	0.179	0.172	0.243	0.084	0.199	0.073	0.204	0.152	0.186	0.188	0.19	0.179
SRR8989632	0.452	0.481	0.128	0.038	0.478	0.042	0.057	0.455	0.128	0.006	0.003		0.06	0.045	0.168	0.161	0.224	0.073	0.189	0.07	0.207	0.136	0.181	0.179	0.17	0.164
SRR8989633	0.461	0.49	0.131	0.039	0.487	0.043	0.058	0.463	0.13	0.002	0.006	0.006		0.064	0.174	0.178	0.231	0.066	0.205	0.056	0.212	0.152	0.202	0.205	0.187	0.184
SRR8989638	0.452	0.481	0.129	0.039	0.478	0.043	0.057	0.455	0.128	0.006	0.003	0.003	0.006		0.171	0.164	0.228	0.084	0.182	0.069	0.201	0.153	0.179	0.185	0.165	0.163
SRR8989639	0.377	0.401	0.125	0.085	0.398	0.083	0.094	0.379	0.124	0.094	0.091	0.093	0.094	0.093		0.147	0.136	0.181	0.172	0.179	0.165	0.104	0.156	0.171	0.155	0.153
SRR8989640	0.455	0.485	0.126	0.033	0.481	0.037	0.052	0.458	0.125	0.012	0.012	0.012	0.012	0.012	0.089		0.172	0.185	0.108	0.168	0.12	0.127	0.151	0.166	0.14	0.147
SRR9696635	0.377	0.402	0.125	0.085	0.399	0.084	0.094	0.38	0.125	0.093	0.09	0.091	0.093	0.091	0.001	0.089		0.226	0.171	0.219	0.146	0.141	0.179	0.181	0.179	0.177
SRR9734079	0.452	0.481	0.129	0.039	0.478	0.043	0.057	0.454	0.129	0.002	0.006	0.007	0.001	0.007	0.093	0.012	0.092		0.211	0.068	0.195	0.162	0.183	0.193	0.184	0.184
SRR9734080	0.455	0.484	0.126	0.033	0.481	0.037	0.052	0.458	0.125	0.012	0.012	0.013	0.012	0.013	0.089	0.001	0.089	0.013		0.184	0.124	0.158	0.162	0.166	0.168	0.148
SRR9850640	0.419	0.447	0.121	0.036	0.444	0.041	0.054	0.422	0.12	0.003	0.006	0.006	0.002	0.007	0.087	0.012	0.086	0.002	0.012		0.179	0.147	0.184	0.185	0.172	0.18
SRR9850641	0.375	0.4	0.106	0.029	0.397	0.033	0.045	0.378	0.105	0.011	0.01	0.011	0.011	0.011	0.076	0.002	0.076	0.011	0.002	0.011		0.159	0.166	0.17	0.157	0.143
SRR9850642	0.377	0.401	0.125	0.085	0.398	0.084	0.094	0.379	0.124	0.094	0.091	0.093	0.095	0.093	0.001	0.089	0.001	0.093	0.089	0.087	0.076		0.157	0.17	0.151	0.136
Samoro	0.412	0.44	0.111	0.039	0.437	0.041	0.05	0.416	0.111	0.05	0.049	0.049	0.05	0.05	0.079	0.045	0.079	0.05	0.045	0.048	0.038	0.079		0.159	0.172	0.162
Socorro	0.411	0.439	0.112	0.039	0.436	0.042	0.05	0.415	0.111	0.05	0.049	0.05	0.051	0.051	0.079	0.045	0.079	0.05	0.045	0.048	0.039	0.079	0.002		0.161	0.172
Tangongon	0.41	0.437	0.101	0.051	0.434	0.03	0.057	0.413	0.101	0.055	0.054	0.055	0.056	0.055	0.085	0.05	0.086	0.055	0.05	0.052	0.043	0.085	0.047	0.047		0.13
Tputi	0.423	0.451	0.106	0.043	0.448	0.002	0.047	0.426	0.106	0.044	0.043	0.043	0.044	0.044	0.084	0.038	0.084	0.044	0.038	0.042	0.034	0.084	0.042	0.042	0.03
